# Supplementary material for: Indoor Inactivation of SARS-CoV-2 Virus by Liquid Hyperoxygen
Source: Pathogens. 2024 Mar 11;13(3):244. doi: 10.3390/pathogens13030244 (PMC10974922; doi:10.3390/pathogens13030244)
Supplement: Supplementary file 1 [file pathogens-13-00244-s001.zip]

Archive with 1 entries (1 files):
- pathogens-2844626-supplementary.pdf
